# Supplementary material for: Hypoxia drives transient site-specific copy gain and drug-resistant gene expression
Source: Genes Dev. 2015 May 15;29(10):1018–31. doi: 10.1101/gad.259796.115 (PMC4441050; doi:10.1101/gad.259796.115)
Supplement: Supplemental Material [file supp_29.10.1018_Supplemental_Table_S1.xlsx]

## Sheet: JW A
	Case name	Normoxia Replicate 1
	cell			03-01	03-02	03-03	03-04	03-05	03-06	03-07	03-08	03-09	03-10
	chromosomes number
	chromosome 1			2	2	2	2	2	2	2	2	2	2
	chromosome 2			2	2	2	2	2	2	2	2	2	2
	chromosome 3			2	2	2	2	2	2	2	2	2	2
	chromosome 4			2	2	2	2	2	2	2	2	2	2
	chromosome 5			2	2	2	2	2	2	2	2	2	2
	chromosome 6			2	2	2	2	2	2	2	2	2	2
	chromosome 7			2	2	2	2	2	2	2	2	2	2
	chromosome 8			2	2	2	2	2	2	2	2	2	2
	chromosome 9			2	2	2	2	2	2	2	2	2	2
	chromosome 10			2	2	2	1+ del 10	2	2	2	2	2	2
	chromosome 11			2	2	2	2	2	2	2	2	2	2
	chromosome 12			2+ del 12	2+ del 12	2+ del 12	2+ del 12	2+ del 12	2+ del 12	2+ del 12	2+ del 12	2+ del 12	2
	chromosome 13			2	2	2	2	2	2	2	2	2	2
	chromosome 14			2	2	2	2	2	2	2	2	2	2
	chromosome 15			2	2	2	2	2	2	2	2	2	2
	chromosome 16			2	2	2	2	2	2	2	2	2	2
	chromosome 17			2	2	2	2	2	2	2	2	2	2
	chromosome 18			2	2	2	2	2	2	2	2	2	2
	chromosome 19			2	2	2	2	2	2	2	2	2	2
	chromosome 20			2	2	2	2	2	2	2	2	2	2
	chromosome 21			2	2	2	2	2	2	2	2	2	2
	chromosome 22			2	2	2	2	2	2	2	2	2	2
	chromosome X			x, tx, 10	x, tx, 10	x, tx, 10	x, tx, 10	x, tx, 10	x, tx, 10	x, tx, 10	x, tx, 10	x, tx, 10	x, tx, 10
	chromosome Y			0	0	0	0	0	0	0	0	0	0
	Markers			0	0	0	0	0	0	0	0	0	0

## Sheet: JW B
	Case name	Hypoxia Replicate 1
	cell
	chromosomes number		04-02	04-03	04-04	04-05	04-06	04-07	04-08	04-09	04-10	04-11	04-12
	chromosome 1		2	2	2	2	2	2	2	2	2	2	2
	chromosome 2		2	2	2	2	2	2	2	2	2	2	2
	chromosome 3		2	2	2	2	2	2	2	2	2	2	2
	chromosome 4		2	2	2	2	2	2	2	2	2	2	2
	chromosome 5		2	2	2	2	2	2	2	2	2	2	2
	chromosome 6		2	2	2	2	2	2	2	2	2	2	2
	chromosome 7		2	2	2	2	2	2	2	2	2	2	2
	chromosome 8		2	2	2	2	2	2	2	2	2	2	2
	chromosome 9		2	2	2	2	2	2	2	2	2	2	2
	chromosome 10		2	2	2	2	2	2	2	2	2	2	2
	chromosome 11		2	2	2	2	2	2	2	2	2	2	2
	chromosome 12		2	2	2+ del 12	2+ del 12	2+ del 12	2+ del 12	2+ del 12	2+ del 12	2	2+ del 12	2+ del 12
	chromosome 13		2	2	2	2	2	2	2	2	2	2	2
	chromosome 14		2	2	2	2	2	2	2	2	2	2	2
	chromosome 15		2	2	2	2	2	2	2	2	2	2	2
	chromosome 16		2	2	2	2	2	2	2	2	2	2	2
	chromosome 17		2	2	2	2	2	2	2	2	2	2	1+ del 17
	chromosome 18		2	2	2	2	2	2	2	2	2	2	2
	chromosome 19		2	2	2	2	2	2	2	2	2	2	2
	chromosome 20		2	2	2	2	2	2	2	2	2	2	2
	chromosome 21		2	2	2	2	1	2	2	2	2	2	2
	chromosome 22		2	2	2	2	2	2	2	2	2	2	2
	chromosome X			x, tx, 10	x, tx, 10	x, tx, 10	x, tx, 10	x, tx, 10	x, tx, 10	x, tx, 10	x, tx, 10	x, tx, 10	x, tx, 10
	chromosome Y		0	0	0	0	0	0	0	0	0	0	0
	Markers		0	1	0	0	0	0	0	0	0	0	0

## Sheet: JW C
	Case name	Normoxia Replicate 2
	cell		02-01	02-02	02-04	02-05	02-06	02-07	02-08	02-09	02-10	02-13
	chromosomes number
	chromosome 1		2	2	2+ del 1	2	2	2	2	2	2	2
	chromosome 2		2	2	2	2	2	2	2	2	2	2
	chromosome 3		2	2	1	2	2	2	2	2	2	2
	chromosome 4		2	2	2	2	2	2	2	2	2	2
	chromosome 5		2	2	2	2	2	2	2	2	2	2
	chromosome 6		2	2	2	2	2	2	2	2	2	2
	chromosome 7		2	2	2	2	2	2	2	2	2	2
	chromosome 8		2	2	2	2	2	2	2	2	2	2
	chromosome 9		2	2	2	2	2	2	2	2	2	2
	chromosome 10		2	2	2	2	2	2	2	2	2	2
	chromosome 11		2	2	2	2	2	2	2	2	2	2
	chromosome 12		2+ del 12	2+ del 12	2+ del 12	2+ del 12	2+ del 12	2+ del 12	2	2+ del 12	2+ del 12	2+ del 12
	chromosome 13		2	2	2	2	2	2	2	2	2	2
	chromosome 14		2	2	2	2	2	2	2	2	2	2
	chromosome 15		2	2	2	2	2	2	2	2	2	2
	chromosome 16		2	2	2	2	2	2	2	2	2	2
	chromosome 17		2	2	2	2	2	2	2	2	2	2
	chromosome 18		2	2	2	2	2	2	2	2	2	2
	chromosome 19		2	2	2	2	2	2	2	2	2	2
	chromosome 20		2	2	2	2	2	2	2	2	2	2
	chromosome 21		2	2	1	2	2	2	2	2	2	2
	chromosome 22		2	2	2	2	1	2	2	2	2	2
	chromosome X		x, tx, 10	x, tx, 10	x, tx, 10	x, tx, 10	x, tx, 10	x, tx, 10	x, tx, 10	x, tx, 10	x, tx, 10	x, tx, 10
	chromosome Y		0	0	0	0	0	0	0	0	0	0
	Markers		0	0	0	0	0	0	0	0	0	0

## Sheet: JD D
	Case name	Hypoxia Replicate 2				Date
	cell		01-01	01-02	01-04	01-05	01-06	01-07	01-08	01-09	01-10	01-11	01-13
	chromosomes number
	chromosome 1		2	2	2	2	2	2	2	2	2	2	2
	chromosome 2		2	2	2	2	2	2	2	2	2	2	2
	chromosome 3		1+ del 3	2	2	2	2	2	2	2	2	2	2
	chromosome 4		2	2	1	2	2	2	2	2	2	2	2
	chromosome 5		2	2	2	2	2	2	2	2	2	2	2
	chromosome 6		2	2	2	2	2	2	2	2	2	2	2
	chromosome 7		2	2	2	3	2	2	2	2	2	2	2
	chromosome 8		2	2	2	2	2	2	2	2	2	2	2
	chromosome 9		2	2	2	3	2	2	2	2	2	2	2
	chromosome 10		2	2	2	2	2	2	2	2+ del 10?	2	1+ Rob 9, 13	2
	chromosome 11		2	2	2	2	2	2	2	2	2	2	2
	chromosome 12		2+ del 12	2+ del 12	2+ del 12	2+ del 12	2+ del 12	2+ del 12	2	2+ del 12	2+ del 12	2+ del 12	2+ del 12
	chromosome 13		2	2	2	2	2	2	2	2	2	2	2
	chromosome 14		2	2	2	2	2	2	2	2	2	2	2
	chromosome 15		2	2	2	2	2	2	2	2	2	2	2
	chromosome 16		2	2	2	2	2	2	2	2	1	1	2
	chromosome 17		2	2	2	2	2	2	2	2	2	2	2
	chromosome 18		2	2	2	2	2	2	2	2	2	2	2
	chromosome 19		2	2	2	2	2	2	2	2	2	2	2
	chromosome 20		2	2	2	2	2	2	2	2	2	2	2
	chromosome 21		2	2	2	2	2	2	2	2	2	1	2
	chromosome 22		2	2	2	2	2	2	2	2	2	2	2
	chromosome X		x, tx, 10	x, tx, 10	x, tx, 10	x, tx, 10	x, tx, 10	x, tx, 10	x, tx, 10	x, tx, 10	x, tx, 10	x, tx, 10	x, tx, 10
	chromosome Y		0	0	0	0	0	0	0	0	0	0	0
	Markers		0	0	0	1	0	0	0	0	0	0	0

## Sheet: Sheet1
Case name	Normoxia Replicate 1
cell	03-01	03-02	03-03	03-04	03-05	03-06	03-07	03-08	03-09	03-10
chromosome 1	2	2	2	2	2	2	2	2	2	2
chromosome 2	2	2	2	2	2	2	2	2	2	2
chromosome 3	2	2	2	2	2	2	2	2	2	2
chromosome 4	2	2	2	2	2	2	2	2	2	2
chromosome 5	2	2	2	2	2	2	2	2	2	2
chromosome 6	2	2	2	2	2	2	2	2	2	2
chromosome 7	2	2	2	2	2	2	2	2	2	2
chromosome 8	2	2	2	2	2	2	2	2	2	2
chromosome 9	2	2	2	2	2	2	2	2	2	2
chromosome 10	2	2	2	1+ del 10	2	2	2	2	2	2
chromosome 11	2	2	2	2	2	2	2	2	2	2
chromosome 12	2+ del 12	2+ del 12	2+ del 12	2+ del 12	2+ del 12	2+ del 12	2+ del 12	2+ del 12	2+ del 12	2
chromosome 13	2	2	2	2	2	2	2	2	2	2
chromosome 14	2	2	2	2	2	2	2	2	2	2
chromosome 15	2	2	2	2	2	2	2	2	2	2
chromosome 16	2	2	2	2	2	2	2	2	2	2
chromosome 17	2	2	2	2	2	2	2	2	2	2
chromosome 18	2	2	2	2	2	2	2	2	2	2
chromosome 19	2	2	2	2	2	2	2	2	2	2
chromosome 20	2	2	2	2	2	2	2	2	2	2
chromosome 21	2	2	2	2	2	2	2	2	2	2
chromosome 22	2	2	2	2	2	2	2	2	2	2
chromosome X	x, tx, 10	x, tx, 10	x, tx, 10	x, tx, 10	x, tx, 10	x, tx, 10	x, tx, 10	x, tx, 10	x, tx, 10	x, tx, 10
chromosome Y	0	0	0	0	0	0	0	0	0	0
Markers	0	0	0	0	0	0	0	0	0	0
Case name	Hypoxia Replicate 1
cell	04-02	04-03	04-04	04-05	04-06	04-07	04-08	04-09	04-10	04-11	04-12
chromosome 1	2	2	2	2	2	2	2	2	2	2	2
chromosome 2	2	2	2	2	2	2	2	2	2	2	2
chromosome 3	2	2	2	2	2	2	2	2	2	2	2
chromosome 4	2	2	2	2	2	2	2	2	2	2	2
chromosome 5	2	2	2	2	2	2	2	2	2	2	2
chromosome 6	2	2	2	2	2	2	2	2	2	2	2
chromosome 7	2	2	2	2	2	2	2	2	2	2	2
chromosome 8	2	2	2	2	2	2	2	2	2	2	2
chromosome 9	2	2	2	2	2	2	2	2	2	2	2
chromosome 10	2	2	2	2	2	2	2	2	2	2	2
chromosome 11	2	2	2	2	2	2	2	2	2	2	2
chromosome 12	2	2	2+ del 12	2+ del 12	2+ del 12	2+ del 12	2+ del 12	2+ del 12	2	2+ del 12	2+ del 12
chromosome 13	2	2	2	2	2	2	2	2	2	2	2
chromosome 14	2	2	2	2	2	2	2	2	2	2	2
chromosome 15	2	2	2	2	2	2	2	2	2	2	2
chromosome 16	2	2	2	2	2	2	2	2	2	2	2
chromosome 17	2	2	2	2	2	2	2	2	2	2	1+ del 17
chromosome 18	2	2	2	2	2	2	2	2	2	2	2
chromosome 19	2	2	2	2	2	2	2	2	2	2	2
chromosome 20	2	2	2	2	2	2	2	2	2	2	2
chromosome 21	2	2	2	2	1	2	2	2	2	2	2
chromosome 22	2	2	2	2	2	2	2	2	2	2	2
chromosome X		x, tx, 10	x, tx, 10	x, tx, 10	x, tx, 10	x, tx, 10	x, tx, 10	x, tx, 10	x, tx, 10	x, tx, 10	x, tx, 10
chromosome Y	0	0	0	0	0	0	0	0	0	0	0
Markers	0	1	0	0	0	0	0	0	0	0	0
Case name	Normoxia Replicate 2
cell	02-01	02-02	02-04	02-05	02-06	02-07	02-08	02-09	02-10	02-13
chromosome 1
chromosome 2	2	2	2+ del 1	2	2	2	2	2	2	2
chromosome 3	2	2	2	2	2	2	2	2	2	2
chromosome 4	2	2	1	2	2	2	2	2	2	2
chromosome 5	2	2	2	2	2	2	2	2	2	2
chromosome 6	2	2	2	2	2	2	2	2	2	2
chromosome 7	2	2	2	2	2	2	2	2	2	2
chromosome 8	2	2	2	2	2	2	2	2	2	2
chromosome 9	2	2	2	2	2	2	2	2	2	2
chromosome 10	2	2	2	2	2	2	2	2	2	2
chromosome 11	2	2	2	2	2	2	2	2	2	2
chromosome 12	2	2	2	2	2	2	2	2	2	2
chromosome 13	2+ del 12	2+ del 12	2+ del 12	2+ del 12	2+ del 12	2+ del 12	2	2+ del 12	2+ del 12	2+ del 12
chromosome 14	2	2	2	2	2	2	2	2	2	2
chromosome 15	2	2	2	2	2	2	2	2	2	2
chromosome 16	2	2	2	2	2	2	2	2	2	2
chromosome 17	2	2	2	2	2	2	2	2	2	2
chromosome 18	2	2	2	2	2	2	2	2	2	2
chromosome 19	2	2	2	2	2	2	2	2	2	2
chromosome 20	2	2	2	2	2	2	2	2	2	2
chromosome 21	2	2	2	2	2	2	2	2	2	2
chromosome 22	2	2	1	2	2	2	2	2	2	2
chromosome X	2	2	2	2	1	2	2	2	2	2
chromosome Y	x, tx, 10	x, tx, 10	x, tx, 10	x, tx, 10	x, tx, 10	x, tx, 10	x, tx, 10	x, tx, 10	x, tx, 10	x, tx, 10
Markers	0	0	0	0	0	0	0	0	0	0
	0	0	0	0	0	0	0	0	0	0
Case name
cell	Hypoxia Replicate 2
	01-01	01-02	01-04	01-05	01-06	01-07	01-08	01-09	01-10	01-11	01-13
chromosome 1
chromosome 2	2	2	2	2	2	2	2	2	2	2	2
chromosome 3	2	2	2	2	2	2	2	2	2	2	2
chromosome 4	1+ del 3	2	2	2	2	2	2	2	2	2	2
chromosome 5	2	2	1	2	2	2	2	2	2	2	2
chromosome 6	2	2	2	2	2	2	2	2	2	2	2
chromosome 7	2	2	2	2	2	2	2	2	2	2	2
chromosome 8	2	2	2	3	2	2	2	2	2	2	2
chromosome 9	2	2	2	2	2	2	2	2	2	2	2
chromosome 10	2	2	2	3	2	2	2	2	2	2	2
chromosome 11	2	2	2	2	2	2	2	2+ del 10?	2	1+ Rob 9, 13	2
chromosome 12	2	2	2	2	2	2	2	2	2	2	2
chromosome 13	2+ del 12	2+ del 12	2+ del 12	2+ del 12	2+ del 12	2+ del 12	2	2+ del 12	2+ del 12	2+ del 12	2+ del 12
chromosome 14	2	2	2	2	2	2	2	2	2	2	2
chromosome 15	2	2	2	2	2	2	2	2	2	2	2
chromosome 16	2	2	2	2	2	2	2	2	2	2	2
chromosome 17	2	2	2	2	2	2	2	2	1	1	2
chromosome 18	2	2	2	2	2	2	2	2	2	2	2
chromosome 19	2	2	2	2	2	2	2	2	2	2	2
chromosome 20	2	2	2	2	2	2	2	2	2	2	2
chromosome 21	2	2	2	2	2	2	2	2	2	2	2
chromosome 22	2	2	2	2	2	2	2	2	2	1	2
chromosome X	2	2	2	2	2	2	2	2	2	2	2
chromosome Y	x, tx, 10	x, tx, 10	x, tx, 10	x, tx, 10	x, tx, 10	x, tx, 10	x, tx, 10	x, tx, 10	x, tx, 10	x, tx, 10	x, tx, 10
Markers	0	0	0	0	0	0	0	0	0	0	0
	0	0	0	1	0	0	0	0	0	0	0
