# Supplementary material for: Hypoxia drives transient site-specific copy gain and drug-resistant gene expression
Source: Genes Dev. 2015 May 15;29(10):1018–31. doi: 10.1101/gad.259796.115 (PMC4441050; doi:10.1101/gad.259796.115)
Supplement: Supplemental Material [file supp_29.10.1018_Supplemental_Table_S2.xlsx]

## Sheet: Sheet1
gene	cytoband.p.gaussian.breast	cytoband.p.gaussian.lung	fold.change.expr.breast	fold.change.expr.lung	mean.copy.hypoxia.breast	mean.copy.non.hypoxia.lung	mean.copy.hypoxia.lung	mean.copy.non.hypoxia.lung	correlation.breast	correlation.lung
ATP1A2	6.3076e-17	2.82513e-10	0.138177	0.250627	0.319226	0.0747823	0.206398	0.0684643	-0.0254704	0.0684476
CCT3	1.19418e-16	1.1694e-14	1.35134	1.42898	0.316118	0.0744422	0.229641	0.0809071	0.519311	0.36302
CKS1B	6.53111e-25	2.81556e-20	1.92201	1.9227	0.361471	0.114859	0.279248	0.0942036	0.457571	0.284128
DARC	6.3076e-17	2.82513e-10	0.190637	0.217074	0.285937	0.0645238	0.200558	0.0639036	0.0141274	-0.0508336
FCER1A	6.3076e-17	2.82513e-10	0.304741	0.236672	0.300181	0.0665306	0.193515	0.0639036	-0.133132	0.0231908
IQGAP3	1.19418e-16	1.1694e-14	2.05126	2.2665	0.310665	0.0732544	0.22082	0.0809071	0.531819	0.279116
NUF2	1.67256e-16	6.26809e-09	2.42134	2.95283	0.29162	0.0681986	0.166155	0.050125	0.449737	0.22346
