# Supplementary material for: Hypoxia drives transient site-specific copy gain and drug-resistant gene expression
Source: Genes Dev. 2015 May 15;29(10):1018–31. doi: 10.1101/gad.259796.115 (PMC4441050; doi:10.1101/gad.259796.115)
Supplement: Supplemental Material [file supp_29.10.1018_Supplemental_Table_S3.xlsx]

## Sheet: Winter_Hypoxia_Upregulated
WINTER_HYPOXIA_UP	WINTER_HYPOXIA_UP_SYNONYM
ADORA2B
AK3L1	AK4
ALDOA
ANGPTL4
ANKRD37
ANKRD9
ANLN
B4GALT2
BCAR1
BMS1
BNIP3
C16orf74
C20orf20
C7orf68
CA12
CA9
CDCA4
CNIH4
COL4A5
CORO1C
DPM2
ECE2
EIF2S1
GAPDH
SIP1	GEMIN2
GMFB
GPN3
GSS
HAUS2
HES2
HOMER1
IGF2BP2
IL8
KCTD11
KRT17
LDHA
LDLR
METTL11A
C16orf68	METTL22
MIF
MNAT1
MRPL14
MTX1
NDRG1
NDUFA4L2
NME1
NUDT15
P4HA1
PDZD11
PFKFB4
PGAM1
PGF
PGK1
PLAU
PLEKHG3
PPARD
PPP4R1
PSMA7
PSMB7
PSMD2
PTGFRN
PVR
PYGL
RAN
RHOC
RNF24
RNPS1
RUVBL2
S100A10
S100A3
SLC16A1
SLC2A1
SLC6A8
SLCO1B3
C14orf156	SLIRP
SNX24
TANC2
TEAD4
TFAP2C
TMEM189
TMEM30B
TMTC3
TNS4
TPBG
TPD52L2
TPI1
TRMT5
TUBB2C	TUBB4B
VAPB
VEGFA
VEZT
XPO5

## Sheet: Winter_Hypoxia_Downregulated
WINTER_HYPOXIA_DOWN	WINTER_HYPOXIA_DOWN_SYNONYM
ANKRD44
ARHGAP15
ARHGEF6
ARL6IP5
ATM
ATP8A1
BCL2
C12orf35
CCL19
CD28
CD48
CD79A
CELF2
CHPT1
DOCK2
ENPP2
EVI2A
EVI2B
FAM65B
FBLN5
FLI1
FRZB
GIMAP1
GIMAP7
GYPC
HLA-DOB
HMHA1
ICAM2
IKZF1
IL16
INPP5D
IRF8
ISCU
ITM2A
C13orf18	KIAA0226L
KLHDC1
LMO2
LOC100505549
LOC100505746
LRMP
PARM1
PBXIP1
PTPRC
RGS5
RHOH
SLC25A20
SYNE1
SYNPO2
SYNRG
TLR7
TRAPPC10
ZSCAN18
